# Supplementary material for: Impact of Tigecycline’s MIC in the Outcome of Critically Ill Patients with Carbapenemase-Producing Klebsiella pneumoniae Bacteraemia Treated with Tigecycline Monotherapy—Validation of 2019′s EUCAST Proposed Breakpoint Changes
Source: Antibiotics (Basel). 2020 Nov 19;9(11):828. doi: 10.3390/antibiotics9110828 (PMC7699267; doi:10.3390/antibiotics9110828)
Supplement: Supplementary file 1 [file antibiotics-09-00828-s001.zip]

Archive with 1 entries (1 files):
- Data TGC.xlsx
