# Supplementary material for: Impact of Tigecycline’s MIC in the Outcome of Critically Ill Patients with Carbapenemase-Producing Klebsiella pneumoniae Bacteraemia Treated with Tigecycline Monotherapy—Validation of 2019′s EUCAST Proposed Breakpoint Changes
Source: Antibiotics (Basel). 2020 Nov 19;9(11):828. doi: 10.3390/antibiotics9110828 (PMC7699267; doi:10.3390/antibiotics9110828)
Supplement: Supplementary file 1 [file antibiotics-09-00828-s001.zip › Data TGC.xlsx]

## Sheet: Sheet1
Number	sex	age	CCI	Obesity	30day.mortality	SAPS II	SOFA	Type of infection	Shock	MIC Imp	MIC Mer	MIC col	MIC tig	Gen R	MIC fosf	MIC CZA	Susceptible other antibiotics	T.CAR	T.COL	T.TGC	T.GM	T.FOS	T.CZA	Groups	Hemofiltration	Gene
1	0	56	1	1	0	20	4	Primary	0	32	32	32	6	1	32			0	0	0	0	0	0	D	0	kpc
2	1	50	1	1	0	38	14	Primary	1	32	32	32	4	0				0	0	0	1	0	0	C	0	kpc
3	0	70	3	0	0	29	6	Primary	1	32	32	16	2	1	24			0	0	1	0	0	0	B	0	kpc
4	1	22	0	0	0	26	4	Primary	0	32	32	16	2	1				0	0	1	0	0	0	B	0	kpc
5	1	33	0	1	0	25	4	CVC	0	32	32	6	1	1				0	0	1	0	0	0	B	0	kpc
6	1	38	0	0	0		6	Primary	0	32	32	16	0.5	1	16		AZT	0	0	2	0	0	0	A	0	vim
7	1	70	11	1	0	33	4	Primary	1	32	32	0.75	2	1	48			0	1	1	0	0	0	C	0	kpc
8	1	72	7	1	0	48	7	CVC	0	32	32	8	4	0				0	0	0	1	0	0	C	0	kpc
9	1	76	9	0	0	33	5	Primary	0	32	32	1	0.5	0				0	1	0	0	0	0	C	1	kpc
10	0	62	2	0	0	44	5	CVC	0	32	32	0.75	1.5	1				0	1	1	0	0	0	C	0	kpc
11	0	28	0	0	0		6	CVC	0	32	32	6	0.5	1	1024			0	0	2	0	0	0	A	0	kpc
12	1	22	0	0	0	21	5	Primary	0	32	32	2	1	1				0	1	1	0	0	0	C	0	kpc
13	1	80	6	0	0	28	9	CVC	0	32	32	1	1.5	0				0	1	0	0	0	0	C	0	kpc
14	1	65	2	0	1	52	11	Abdominal	1	32	32	8	0.75	1				0	0	1	0	0	0	B	0	kpc
15	0	79	9	0	1		9	CVC	1	32	32	16	1	0	256			0	0	1	0	0	0	B	0	kpc
16	1	72	3	0	0	35	4	CVC	0	32	32	0.5	8	0				0	0	0	1	0	0	C	0	kpc
17	0	71	3	1	1		9	Abdominal	1	32	32	16	1.5	1	192	0.38		0	0	1	0	0	0	B	0	kpc
18	1	93	12	0	1	41	9	Primary	0	32	32	16	1	1	256			0	0	1	0	0	0	B	0	kpc
19	1	37	6	0	1	45	13	Primary	1	32	32	0.75	1	1				0	1	1	0	0	0	C	0	kpc
20	0	80	4	0	1		9	Abdominal	1	32	32	3	3	1	48	1		0	0	0	0	0	1	C	0	kpc
21	1	41	0	0	0		6	Primary	0	32	32	16	1	1			AZT	0	0	0	0	0	0	D	0	vim
22	0	63	2	0	1	45	7	Meningitis	0	32	32	4	1.5	1	128			0	0	1	0	0	0	B	0	kpc
23	1	83	4	0	1		9	Primary	1	32	32	3	1.5	1	12	1.5		0	0	1	0	0	0	B	0	kpc
24	0	57	1	0	0		6	Meningitis	0	32	32	16	2	1				0	0	0	0	0	0	D	0	ndm
25	1	41	0	0	0	37	4	VAP	0	32	32	12	0.5	1				0	0	2	0	0	0	A	0	kpc
26	1	60	4	0	1		9	Primary	0	32	32	0.5	2	1	12			0	1	1	0	0	0	C	0	vim
27	1	24	6	1	0		6	Primary	0	32	32	3	0.75	1				0	0	1	0	0	0	B	0	kpc
28	1	57	5	0	0		6	CVC	1	32	32	0.5	4	1	16			0	1	0	0	0	0	C	0	vim
29	1	35	2	0	0	38	8	Primary	1	32	32	4	0.75	0				0	0	1	0	0	0	B	0	kpc
30	1	41	10	0	1		9	Primary	1	32	32	0.5	3	1	128			0	1	0	0	0	0	C	0	vim
31	1	61	2	0	0		6	Primary	0	32	32	0.5	3	1	16			0	1	0	0	0	0	C	0	vim
32	1	55	1	0	1		9	Abdominal	1	32	32	8	6	1	1024			0	0	0	0	0	0	D	1	vim
33	0	61	2	0	1	42	10	Primary	1	32	32	16	1	1				0	0	1	0	0	0	B	0	kpc
34	1	32	10	0	0		6	CVC	0	32	32	1.5	0.75	1				0	1	1	0	0	0	C	0	kpc
35	1	77	3	0	1		6	CVC	1	32	32	6	1	1				0	0	1	0	0	0	B	0	ndm
36	0	37	6	0	1	28	6	Meningitis	1	32	32	8	0.38	0				0	0	2	0	0	0	A	0	kpc
37	1	58	1	0	1	54	12	Primary	0	32	32	4	0.75	1				0	0	0	0	0	0	D	0	kpc
38	1	65	6	1	1	56	16	Primary	1	32	32	6	0.5	1			SXT	0	0	2	0	0	0	A	0	kpc
39	1	41	0	0	0		6	Primary	0	32	32	8	0.38	1			SXT	0	0	2	0	0	0	A	0	kpc
40	1	41	0	1	0	28	5	Primary	0	32	32	6	1	1			SXT	0	0	0	0	0	0	D	0	kpc
41	1	33	0	0	0	25	3	Primary	0	32	32	8	0.75	1			SXT	0	0	1	0	0	0	B	0	kpc
42	1	54	1	0	0	38	10	Primary	1	32	32	8	0.75	1				0	0	1	0	0	0	B	0	kpc
43	0	56	1	0	1	50	11	VAP	1	32	32	8	0.75	1				0	0	1	0	0	0	B	0	kpc
44	1	29	0	1	1	77	16	Abdominal	1	32	32	16	1	1				0	0	1	0	0	0	B	0	kpc
45	1	20	0	0	1	20	7	Abdominal	1	32	32	4	0.38	1				0	0	2	0	0	0	A	0	kpc
46	1	20	0	0	0	20	7	CVC	0	32	32	0.5	0.75	1				0	1	1	0	0	0	C	0	kpc
47	0	71	9	1	1	51	14	UTI	1	32	32	16	1	1				0	0	0	0	0	0	D	0	kpc
48	1	74	7	0	0	29	8	VAP	0	32	32	1	8	0			SXT	0	1	0	0	0	0	C	0	kpc
49	1	55	1	1	0	32	7	Primary	0	32	32	0.75	0.25	1	64			0	1	0	0	0	0	C	0	kpc
50	1	32	0	0	0		6	Primary	0	32	32	6	1.5	1				0	0	0	0	0	0	D	0	kpc
51	1	60	4	1	1		9	Primary	1	32	32	16	1	1	32			0	0	1	0	0	0	B	0	kpc
52	1	55	2	0	1	28	9	VAP	1	32	32	1.5	3	1	128			0	1	0	0	0	0	C	0	kpc
53	0	55	1	0	0	42	10	Meningitis	1	32	32	8	3	0	256			0	0	0	1	0	0	C	1	kpc
54	0	55	1	0	0	24	6	Abdominal	1	32	32	32	8	1	48			0	0	0	0	0	0	D	0	kpc
55	1	55	1	0	0		6	Primary	0	32	32	4	3	1				0	0	0	0	0	0	D	0	kpc
56	1	51	1	1	0	34	4	Primary	0	32	32	8	3	1				0	0	0	0	0	0	D	1	kpc
57	1	62	2	1	0		6	UTI	0	32	32	1.5	1.5	1				0	1	1	0	0	0	C	0	kpc
58	1	62	2	1	0	30	2	CVC	0	32	32	6	2	1		0.5		0	0	1	0	0	1	C	0	kpc
59	1	73	3	0	0	35	5	VAP	0	32	32	2	1.5	1				0	1	1	0	0	0	C	0	kpc
60	1	66	2	0	1	59	15	Abdominal	1	32	32	1	1.5	1	16	0.75		0	1	1	0	0	0	C	1	kpc
61	1	60	6	0	0	42	6	Primary	1	32	32	16	1.5	1	1024	1.5		0	0	1	0	0	1	C	0	kpc
62	1	50	5	1	0	33	5	VAP	1	32	32	6	4	1		0.75		0	0	0	0	0	1	C	0	kpc
63	1	57	1	0	0	28	3	Primary	0	32	32	3	0.75	1		0.25		0	0	1	0	0	0	B	0	kpc
64	1	38	0	0	0		6	Primary	0	32	32	12	1	1	1024	0.38		0	0	1	0	0	1	C	0	kpc
65	1	38	0	0	0		6	Primary	1	32	32	1.5	1.5	1	1024	256		0	1	1	0	0	0	C	1	kpc
66	1	38	0	0	0		6	CVC	0	32	32	0.75	4	1	16			0	1	0	0	0	0	C	0	kpc
67	1	38	0	0	0		6	Primary	1	32	32	16	8	1	8	8		0	0	0	0	0	0	D	0	kpc vim
68	1	38	0	0	0		6	Primary	1	32	32	16	8	0			SXT	0	0	0	0	0	0	D	1	kpc vim
69	0	51	2	1	1		6	CVC	1	32	32	1.5	1	1	32	256		0	1	1	0	0	0	C	0	kpc
70	0	51	2	1	0		8	VAP	0	32	32	0.75	1	1	16		AZT	0	1	1	0	0	0	C	0	vim
71	0	51	2	1	0		8	Primary	0	32	32	4	3	1	1024			0	0	0	0	0	0	D	1	kpc vim
72	1	83	6	0	1	68	16	CVC	1	32	32	0.5	0.75	0	8		AZT	0	1	1	0	0	0	C	0	vim
73	1	62	8	0	0		6	CVC	0	32	32	2	0.5	1	1024			0	1	0	0	0	0	C	0	kpc
74	1	55	4	0	0		6	CVC	1	32	32	1	1.5	1	256		AZT	0	1	1	0	0	0	C	0	vim
75	1	60	2	0	1		9	Primary	1	32	32	2	1	1	1024		SXT	0	1	0	0	0	0	C	0	kpc
76	1	33	0	1	0	33	6	Abdominal	0	32	32	2	1.5	1	8			0	1	1	0	0	0	C	0	vim
77	1	33	0	1	0	29	3	CVC	0	32	32	12	3	1		0.5		0	0	0	0	0	1	C	0	kpc
78	0	30	0	0	0		6	Primary	0	32	32	2	1	1	1024	1		0	1	0	0	0	0	C	0	kpc
79	1	81	4	0	1	47	8	VAP	1	32	32	8	4	1				0	0	0	0	0	0	D	0	vim
80	1	45	0	0	0		6	VAP	0	32	32	2	0.75	1	1024			0	1	1	0	0	0	C	0	vim
81	1	74	3	0	1		9	Primary	1	32	32	1.5	0.38	0	12	0.38		0	1	0	0	0	0	C	0	kpc
82	1	66	6	1	1	42	5	Meningitis	0	32	32	0.38	3	1				0	1	0	0	0	0	C	0	kpc
83	1	70	11	0	1	45	5	CVC	1	32	32	8	4	0				0	0	0	0	0	0	D	0	kpc
84	0	53	1	0	1	58	11	Primary	1	32	32	8	2	1				0	0	1	0	0	0	B	1	kpc
85	1	51	3	0	0	40	7	CVC	0	8	8	3	2	0				1	0	0	0	0	0	C	0	kpc
86	1	68	2	1	1	62	11	Primary	0	16	16	12	3	1				0	0	0	0	0	0	D	0	kpc
87	0	22	0	0	0	39	10	CVC	0	32	32	32	3	0				0	0	0	1	0	0	C	0	kpc
88	1	76	13	0	1	59	12	CVC	1	4	4	6	6	1				1	0	0	0	0	0	C	0	kpc
89	1	51	7	1	0	29	3	Primary	0	32	32	12	4	0				0	0	0	1	0	0	C	0	kpc
90	1	25	1	0	0	28	9	CVC	1	32	32	16	2	1				0	0	1	0	0	0	B	0	kpc
91	1	75	3	0	0	33	4	CVC	0	32	32	0.25	12	0				0	1	0	0	0	0	C	0	kpc
92	0	80	5	0	0	39	8	CVC	0	32	32	1	0.5	1				0	1	0	0	0	0	C	0	kpc
93	1	63	6	1	0	36	8	Primary	0	32	32	0.5	1.5	1				0	1	0	0	0	0	C	0	kpc
94	1	45	0	0	0	49	5	CVC	0	32	32	0.25	2	0				0	1	0	0	0	0	C	0	vim
95	0	67	8	1	0	57	11	Abdominal	1	32	32	8	0.5	1				0	0	2	0	0	0	A	1	kpc
96	0	67	8	1	0	45	8	Primary	0	32	32	0.38	1.5	1				0	1	0	0	0	0	C	1	kpc
97	0	67	8	1	0	46	6	Primary	1	32	32	1	12	1				0	1	0	0	0	0	C	0	kpc
98	0	67	2	1	0	36	3	CVC	0	32	32	0.19	32	1				0	1	0	0	0	0	C	0	vim
99	1	80	4	0	0	46	7	UTI	1	32	32	16	4	0				0	0	0	1	0	0	C	0	kpc
100	0	70	7	1	0	45	8	Primary	0	32	32	4	1.5	0				0	0	0	1	0	0	C	1	kpc
101	1	23	0	1	1	19	3	Primary	0	32	32	16	4	1				0	0	0	0	0	0	D	0	kpc
102	1	33	0	0	0	35	7	Primary	0	32	32	16	0.5	1				0	0	2	0	0	0	A	0	kpc
103	0	47	4	1	0	37	8	Abdominal	0	32	32	16	4	1				0	0	0	0	0	0	D	0	kpc
104	0	62	8	1	1	49	6	VAP	1	32	32	16	2	1				0	0	0	0	0	0	D	0	kpc
105	1	25	0	0	0	41	5	VAP	0	32	32	16	0.5	1				0	0	2	0	0	0	A	0	kpc
106	1	58	1	1	1	35	4	CVC	0	32	32	16	2	1				0	0	1	0	0	0	B	1	kpc
107	1	58	1	1	0	43	6	CVC	0	32	32	1	2	1				0	1	0	0	0	0	C	1	kpc
108	0	69	10	1	1	69	11	Primary	0	32	32	16	1	1				0	0	0	0	0	0	D	1	kpc vim
109	1	59	1	0	1	38	12	Primary	1	32	32	16	2	1				0	0	1	0	0	0	B	1	kpc
110	1	59	1	0	1	62	10	CVC	0	32	32	24	2	1				0	0	0	0	0	0	D	1	kpc
111	0	47	4	1	0	28	8	Abdominal	0	32	32	16	4	1				0	0	0	0	0	0	D	0	kpc
112	0	43	0	1	0	40	9	Primary	0	32	32	16	1	1				0	0	1	0	0	0	B	0	kpc
113	0	43	0	1	0	40	9	Abdominal	0	32	32	16	2	1				0	0	0	0	0	0	D	0	kpc
114	1	25	0	0	0	26	5	Primary	0	32	32	8	1	1				0	0	1	0	0	0	B	0	kpc
115	1	84	10	0	0	45	2	Primary	0	32	32	0.5	2	0				0	1	0	0	0	0	C	0	kpc
116	0	78	3	1	0	42	10	CVC	0	32	32	0.5	2	0				0	0	0	1	0	0	C	1	kpc
117	1	47	0	0	0	33	3	CVC	0	32	32	16	2	1				0	0	1	0	0	0	B	0	kpc vim
118	1	50	1	0	0	34	6	CVC	0	32	32	1	2	1				0	0	1	0	0	0	B	0	kpc
119	1	50	1	0	1	33	7	Abdominal	1	32	32	12	4	1				0	0	0	0	0	0	D	0	kpc
120	0	56	5	1	0	36	7	UTI	0	32	32	32	1.5	1				0	0	1	0	0	0	B	0	kpc
121	0	56	5	1	0	29	5	VAP	0	32	32	16	3	1				0	0	0	0	0	0	D	0	kpc
122	0	56	5	1	0	25	6	CVC	1	32	32	16	4	1				0	0	0	0	0	0	D	1	kpc
123	1	56	1	0	0	31	5	CVC	0	32	32	16	4	1				0	0	0	0	0	0	D	0	kpc
124	1	92	6	0	1	53	13	CVC	0	32	32	16	2	1				0	0	0	0	0	0	D	0	kpc
125	1	29	0	1	0	23	4	CVC	0	32	32	0.5	2	0				0	0	0	1	0	0	C	0	kpc
126	1	48	0	0	0	40	11	Primary	0	32	32	16	4	1				0	0	0	0	0	0	D	0	kpc
127	1	46	0	1	0	51	8	CVC	0	32	32	16	4	1				0	0	0	0	0	0	D	0	kpc
128	0	44	0	0	0	30	7	Primary	0	32	32	0.19	1.5	1				0	1	0	0	0	0	C	0	kpc
129	0	44	0	0	1	36	3	CVC	1	32	32	16	4	1				0	0	0	0	0	0	D	0	kpc
130	0	47	4	1	1	38	10	Abdominal	1	32	32	16	2	1				0	0	0	0	0	0	D	0	kpc
131	0	85	6	0	0	46	7	CVC	1	32	32	2	32	1				0	1	0	0	0	0	C	0	kpc
132	1	55	1	0	1	42	7	CVC	0	32	32	12	3	1				0	0	0	0	0	0	D	0	kpc
133	0	43	0	1	0	27	2	Primary	0	32	32	16	8	1				0	0	0	0	0	0	D	0	kpc
134	1	50	1	0	0	36	5	CVC	0	32	32	32	0.5	1				0	0	0	0	0	0	D	0	kpc
135	1	82	4	0	0	52	8	CVC	1	32	32	16	4	1				0	0	0	0	0	0	D	0	kpc
136	1	56	5	1	1	39	14	VAP	1	32	32	16	2	1				0	0	1	0	0	0	B	0	kpc
137	1	53	1	0	0	37	6	CVC	1	32	32	32	1.5	1				0	0	1	0	0	0	B	0	kpc
138	0	63	2	0	1	49	10	Primary	1	32	32	4	1.5	1				0	0	1	0	0	0	B	0	kpc
139	1	47	0	0	0	45	7	CVC	1	32	32	6	1.5	0				0	0	1	1	0	0	C	0	kpc
140	1	62	4	0	0	52	13	Primary	1	32	32	0.38	2	0				0	1	0	0	0	0	C	0	kpc
141	0	80	4	0	0	44	7	CVC	0	32	32	0.125	32	0				0	1	0	0	0	0	C	0	kpc
142	1	66	12	0	0	41	12	Primary	0	32	32	0.25	32	0				0	1	0	0	0	0	C	0	kpc
143	0	44	1	0	0	31	4	Primary	0	32	32	0.125	4	0				0	1	0	0	0	0	C	0	kpc
144	0	51	9	1	0	37	11	Primary	1	32	32	6	1.5	1				0	0	1	0	0	0	B	0	kpc
145	0	23	0	0	0	29	6	Primary	0	32	32	4	1.5	1				0	0	0	0	0	0	D	0	kpc
146	0	66	6	0	0	44	11	Primary	0	32	32	0.5	0.5	0				0	1	0	0	0	0	C	0	kpc
147	1	45	0	0	0	30	7	CVC	1	32	32	0.094	2	1				0	1	1	0	0	0	C	0	kpc
148	1	70	2	0	0	52	10	CVC	1	32	32	4	0.5	1				0	0	2	0	0	0	A	0	kpc vim
149	1	82	10	1	1	49	9	CVC	1	32	32	4	1	1				0	0	1	0	0	0	B	0	kpc
150	1	71	3	0	0	44	7	CVC	1	32	32	4	1	1				0	0	0	0	0	0	D	0	kpc
151	1	61	2	0	1	71	12	VAP	1	32	32	0.125	1	0				0	1	1	0	0	0	C	0	kpc
152	1	62	6	0	0	44	6	CVC	0	32	32	3	1	1				0	0	0	0	0	0	D	0	kpc
153	1	57	1	0	0	30	2	CVC	0	32	32	6	0.5	1				0	0	2	0	0	0	A	0	kpc
154	1	62	8	0	0	34	5	Meningitis	0	32	32	8	2	1				0	0	1	0	0	0	C	0	kpc
155	1	30	0	1	1	45	9	Primary	1	32	32	0.5	4	1				0	1	0	0	0	0	C	0	kpc
156	1	70	9	0	0	37	4	Primary	1	32	32	0.5	0.5	1				0	1	0	0	0	0	C	0	kpc
157	1	87	4	0	0	37	4	Primary	1	32	32	24	1	1				0	0	0	0	0	0	D	0	kpc vim
158	1	75	9	0	0	27	10	Meningitis	1	32	32	16	1	1				0	0	1	0	0	0	B	0	kpc
159	0	75	7	0	0	58	11	CVC	1	32	32	0.5	4	1				0	1	0	0	0	0	C	0	kpc
160	0	75	7	0	0	36	3	Primary	0	32	32	16	4	1				0	0	0	0	0	0	D	0	kpc
161	1	49	0	0	1	42	11	Abdominal	1	32	32	0.5	2	1				0	1	0	0	0	0	C	0	kpc
162	1	17	1	1	1	40	14	Primary	1	32	32	16	2	1				0	0	0	0	0	0	D	0	kpc
163	1	73	9	1	1	37	9	CVC	1	32	32	12	3	1				0	0	0	0	0	0	D	0	kpc
164	0	67	6	0	1	56	13	VAP	1	32	32	0.38	2	0				0	1	0	0	0	0	C	0	kpc
165	1	55	7	1	0	48	11	UTI	1	32	32	0.38	2	0			CIP	0	1	1	0	0	0	C	1	kpc
166	0	46	1	0	0	39	3	CVC	0	32	32	24	1	1				0	0	0	0	0	0	D	0	kpc vim
167	0	53	9	0	1	39	9	Primary	1	32	32	1.5	1	1				0	1	0	0	0	0	C	0	kpc
168	0	46	0	1	0	34	14	CVC	0	32	32	2	8	0				0	1	0	0	0	0	C	0	kpc
169	1	73	3	0	0	45	6	CVC	0	32	32	6	1	1				0	0	0	0	0	0	D	0	kpc
170	1	66	3	1	0	38	5	CVC	0	32	32	0.25	1	1				0	1	0	0	0	0	C	0	kpc
171	1	37	0	0	0	38	5	Primary	0	32	32	0.5	4	1				0	1	0	0	0	0	C	0	kpc
172	1	41	0	0	0	32	3	CVC	0	32	32	2	2	1				0	1	1	0	0	0	C	0	kpc
173	1	48	0	0	0	39	5	CVC	0	32	32	1	2	1				0	1	0	0	0	0	C	0	kpc
174	1	50	5	1	0	35	8	Primary	1	32	32	1.5	0.75	1				0	1	0	0	0	0	C	0	kpc
175	0	80	6	0	0	44	15	CVC	1	32	32	1	0.5	0			SXT	0	0	2	0	0	0	A	0	kpc
176	1	77	5	0	1	44	15	CVC	1	32	32	3	1.5	1				0	0	1	0	0	0	B	0	kpc
177	1	90	10	0	1	59	14	Primary	1	32	32	32	4	1				0	0	0	0	0	0	D	0	kpc
178	1	61	2	0	1	44	5	Primary	0	32	32	12	0.75	1			SXT	0	0	0	0	0	0	D	0	kpc
179	1	61	2	0	0	50	6	CVC	0	32	32	4	1	1			SXT	0	0	0	0	0	0	C	0	kpc
180	0	48	0	1	0	36	4	Primary	0	32	32	9	0.38	1				0	0	2	0	0	0	A	0	kpc
181	1	64	8	1	0	51	14	Primary	1	32	32	3	0.75	0				0	0	0	1	0	0	C	0	kpc
182	1	46	0	0	1	68	20	VAP	1	32	32	8	2	1				0	0	1	0	0	0	B	0	kpc
183	1	60	10	0	0	44	10	CVC	1	32	32	0.5	4	1				0	1	0	0	0	0	C	0	kpc
184	0	67	2	0	0	36	5	CVC	0	32	32	16	2	1				0	0	0	0	0	0	D	0	kpc
185	0	67	2	0	0	32	4	Primary	1	32	32	32	6	1				0	0	0	0	0	0	D	0	kpc
186	1	60	8	0	1	43	10	CVC	1	32	32	0.125	0.75	0				0	1	1	0	0	0	C	0	kpc
187	1	54	7	0	1	49	16	CVC	1	32	32	0.38	1.5	0				0	0	0	0	0	0	D	0	kpc
188	0	60	2	0	1	41	6	Primary	0	32	32	4	8	0				0	0	0	1	0	0	C	0	kpc
189	1	49	0	0	0	25	6	Primary	0	32	32	0.75	0.5	1				0	1	0	0	0	0	C	0	kpc
190	1	78	9	0	1	25	6	Primary	1	32	32	32	1.5	1				0	0	1	0	0	0	B	0	kpc
191	1	78	3	0	1	53	16	CVC	1	32	32	1.5	1.5	1				0	0	0	0	0	0	D	0	ndm
192	1	35	0	0	0	27	2	CVC	0	32	32	1	1	0				0	1	0	0	0	0	C	0	kpc
193	1	80	4	0	0	43	4	CVC	0	32	32	24	1.5	1				0	0	1	0	0	0	B	0	kpc
194	1	40	0	0	0	37	5	Primary	0	32	32	1	1.5	1				0	1	0	0	0	0	C	0	kpc
195	1	50	1	1	0	42	7	Primary	0	32	32	3	1	1				0	0	1	0	0	0	B	0	kpc
196	0	42	0	0	0	45	9	Primary	1	32	32	0.75	3	1				0	1	0	0	0	0	C	0	kpc
197	1	72	3	0	0	41	4	CVC	1	32	32	1.5	1.5	1				0	1	0	0	0	0	C	0	kpc
198	0	85	4	0	1	59	10	CVC	1	32	32	2	0.38	1				0	1	0	0	0	0	C	0	kpc
199	1	31	0	1	0	42	10	Primary	1	32	32	1	1.5	1				0	1	1	0	0	0	C	0	kpc vim
200	1	31	0	1	0	39	9	Primary	1	32	32	4	2	1				0	0	0	0	0	0	D	0	kpc vim
201	1	31	0	1	1	41	8	Primary	1	32	32	6	4	1				0	0	0	0	0	0	D	0	kpc vim
202	1	76	3	0	0	52	12	Primary	1	32	32	32	2	0				0	0	0	1	0	0	C	0	kpc
203	1	71	3	1	0	56	11	CVC	1	32	32	0.125	4	0				0	1	0	0	0	0	C	0	ndm
204	0	45	1	1	0	24	3	CVC	0	32	32	16	4	1				0	0	0	0	0	0	D	0	kpc
205	0	53	1	0	1	62	11	Primary	1	32	32	32	1.5	1				0	0	0	0	0	0	D	0	kpc
206	0	53	1	0	0	47	11	Primary	1	32	32	16	4	0				0	0	0	1	0	0	C	0	kpc
207	1	37	0	0	1	53	12	Primary	1	32	32	16	16	1				0	0	0	0	0	0	C	0	kpc
208	1	34	0	0	0	39	7	Primary	0	32	32	0.096	1	0				0	1	1	0	0	0	C	0	kpc
209	1	63	8	0	1	59	15	Primary	1	32	32	8	2	1				0	0	1	0	0	0	B	0	kpc
210	0	44	0	0	0	32	6	Primary	1	32	32	16	4	1				0	0	0	0	0	0	D	0	kpc
211	1	67	8	0	1	66	13	Abdominal	1	32	32	0.38	1.5	0	64			0	1	1	0	0	0	C	0	kpc
212	1	74	9	0	1	46	6	Primary	0	32	32	12	4	1				0	0	0	0	0	0	D	0	vim
213	1	74	9	0	0	38	2	CVC	0	32	32	6	4	1				0	0	0	0	0	0	D	0	vim
214	0	69	8	0	0	47	4	Primary	0	32	32	0.25	32	1				0	1	0	0	0	0	C	0	kpc
215	1	77	5	0	0	45	6	Primary	0	32	32	1.5	1.5	0				0	1	0	0	0	0	C	0	kpc
216	1	24	0	0	0	29	4	Primary	0	32	32	16	2	1				0	0	1	0	0	0	C	0	kpc
217	1	35	0	0	0	20	2	Primary	0	32	32	4	1	0				0	0	0	1	0	0	C	0	kpc
218	0	50	9	0	1	53	12	Primary	1	32	32	0.38	1.5	1				0	1	0	0	0	0	C	0	kpc
219	1	76	7	1	0	55	5	CVC	0	32	32	0.5	4	0				0	1	0	0	0	0	C	0	kpc
220	1	76	7	1	1	49	6	CVC	1	32	32	32	6	0				0	0	0	1	0	0	C	0	kpc
221	1	67	2	0	0	53	10	Primary	1	32	32	12	1.5	1				0	0	0	0	0	0	D	0	kpc
222	1	67	2	0	1	53	10	Primary	0	32	32	24	1.5	1				0	0	1	0	0	0	B	0	kpc
223	1	74	3	0	0	40	4	Primary	0	32	32	6	1	1				0	0	0	0	0	0	D	0	kpc
224	1	23	0	0	0	17	3	Primary	0	32	32	16	2	1				0	0	0	0	0	0	D	0	kpc
225	1	66	3	0	1	44	8	Primary	0	32	32	0.75	0.75	0				0	1	0	0	0	0	C	0	kpc
226	1	73	15	0	0	45	6	Primary	0	32	32	32	1.5	1				0	0	1	0	0	0	B	0	kpc
227	0	42	0	1	1	56	11	Primary	1	32	32	24	2	1				0	0	1	0	0	0	B	0	kpc
228	1	20	0	0	0	39	4	CVC	0	32	32	0.38	1	1				0	1	1	0	0	0	C	0	kpc
229	1	27	0	0	0	38	8	Abdominal	0	32	32	12	3	1				0	0	0	0	0	0	D	0	kpc
230	1	27	0	0	0	29	6	UTI	0	32	32	8	4	1				0	0	0	0	0	0	C	0	kpc
231	0	20	0	0	1	42	11	Primary	1	32	32	2	1	1				0	1	1	0	0	0	C	0	kpc
232	1	79	9	1	1	68	10	CVC	1	32	32	8	32	1				0	0	0	0	0	0	D	0	kpc
233	0	69	2	0	0	32	3	Primary	0	32	32	12	1.5	0				0	0	0	1	0	0	C	0	kpc
234	1	70	13	0	0	40	7	Primary	0	32	32	8	8	1				0	0	0	0	0	0	D	0	kpc
235	1	40	0	0	0	72	11	Primary	0	32	32	6	4	1				0	0	0	0	0	0	D	0	kpc
236	1	50	1	1	0	56	12	Primary	1	32	32	0.5	4	0				0	1	0	0	0	0	C	0	kpc
237	1	70	3	0	0	43	9	CVC	1	32	32	2	2	1				0	1	1	0	0	0	C	0	kpc
238	1	48	6	1	0	17	3	Abdominal	0	32	32	0.19	32	0				0	1	0	0	0	0	C	0	kpc
239	1	30	0	0	0	26	4	Primary	0	32	32	4	4	1				0	0	0	0	0	0	D	0	kpc
240	1	42	0	1	1	28	8	Primary	1	32	32	0.5	1	1				0	1	1	0	0	0	C	0	kpc
241	1	37	0	0	0	34	4	Primary	0	32	32	16	0.5	0				0	0	0	1	0	0	C	0	kpc
242	1	55	1	1	1	29	2	Primary	0	32	32	0.5	8	1				0	1	0	0	0	0	C	0	kpc
243	0	58	1	0	0	50	5	CVC	1	32	32	8	1	1				0	0	1	0	0	0	B	0	kpc
244	1	80	4	0	0	38	8	CVC	1	32	32	32	1.5	1				0	0	1	0	0	0	B	0	kpc
245	1	80	4	0	0	43	8	CVC	0	32	32	16	6	1				0	0	0	0	0	0	D	0	kpc
246	0	31	0	0	0	30	9	CVC	0	32	32	32	1.5	1				0	0	1	0	0	0	B	0	kpc
247	1	81	12	1	1	47	12	CVC	1	32	32	2	4	0				0	0	0	1	0	0	C	0	kpc
248	1	22	0	0	0	16	3	Primary	0	32	32	1	2	0				0	1	1	0	0	0	C	0	kpc
249	1	63	8	0	1	82	17	Primary	1	32	32	3	4	1				0	0	0	0	0	0	D	0	kpc
250	1	23	0	0	0	22	2	Primary	0	32	32	0.25	0.5	0				0	0	0	1	0	0	C	0	kpc
251	1	65	4	0	1	48	12	VAP	1	32	32	0.5	0.25	0				0	0	0	0	0	0	D	0	kpc
252	1	22	0	0	1	22	3	Primary	0	32	32	16	4	1				0	0	0	0	0	0	D	0	kpc
253	1	41	2	0	0	30	4	CVC	0	32	32	0.38	0.5	0				0	1	0	0	0	0	C	0	kpc
254	0	81	7	0	1	45	11	SSI	1	32	32	24	1	1				0	0	1	0	0	0	B	0	kpc
255	1	72	4	0	0	34	8	CVC	0	32	32	0.5	1	0				0	0	0	1	0	0	C	0	kpc
256	1	33	2	0	0	25	2	CVC	0	32	32	0.125	1	0				0	1	0	0	0	0	C	0	kpc
257	0	18	1	0	0	23	2	CVC	0	32	32	0.38	1.5	0				0	1	0	0	0	0	C	0	kpc
258	1	21	0	0	0	24	2	CVC	0	32	32	0.125	1.5	0				0	0	0	1	0	0	C	0	kpc
259	0	21	0	0	0	23	4	CVC	0	32	32	0.38	1.5	0				0	0	0	1	0	0	C	0	kpc
260	0	27	0	0	0	22	3	CVC	0	32	32	4	1.5	1				0	0	0	0	0	0	D	0	kpc
261	1	52	2	0	1	75	17	VAP	1	32	32	0.19	2	1				0	1	0	0	0	0	C	0	kpc vim
262	1	87	8	0	0	38	6	CVC	0	32	32	1	2	0				0	1	0	0	0	0	C	0	kpc
263	1	67	4	0	1	49	12	Abdominal	0	32	32	0.5	2	0				0	0	0	0	0	0	D	0	kpc
264	1	68	2	0	0	45	8	CVC	0	32	32	16	2	1				0	0	0	0	0	0	D	0	vim
265	1	61	4	0	1			CVC	1	32	32	1.5	3	1				0	1	0	0	0	0	C	0	kpc
266	1	50	3	0	0	24	2	CVC	0	32	32	0.125	4	0				0	1	0	0	0	0	C	0	kpc
267	1	72	5	0	0	47	9	CVC	1	32	32	0.25	0.125	0				0	1	0	0	0	0	C	0	kpc
268	1	50	2	0	0	33	7	Primary	0	32	32	16	0.25	1	4			0	0	0	0	0	0	D	0	kpc
269	1	60	6	0	0	38	4	Primary	1	32	32	16	0.5	1	24		SXT	0	0	2	0	0	0	A	0	ndm
270	0	60	4	0	1		9	VAP	1	32	32	0.125	0.5	1			SXT	0	0	0	0	0	0	D	0	ndm
271	1	75	3	0	0			Primary	0	32	32	16	0.75	1	32	0.75		0	0	0	0	0	1	C	0	kpc
272	1	61	4	0	0	38	6	Primary	0	32	32	1.5	0.75	1				0	1	1	0	0	0	C	0	kpc
273	1	62	2	1	0		6	Primary	0	32	32	1.5	0.75	1		1		0	0	0	0	0	0	D	1	kpc
274	1	55	1	0	0	24	6	Primary	1	32	32	32	1	1				0	0	1	0	0	0	B	0	ndm
275	1	62	4	1	0	30	2	Primary	0	32	32	3	1	1				0	0	1	0	0	0	B	1	kpc
276	0	55	7	0	0		6	CVC	0	32	32	16	1	1				0	0	1	0	0	0	B	0	ndm
277	0	60	2	0	1	47	6	Primary	1	32	32	2	1	1	128			0	1	0	0	0	0	C	0	vim
278	0	53	3	1	1			VAP	1	32	32	0.5	1	1	1024			0	1	1	0	0	0	C	0	kpc vim
279	0	55	1	0	1		6	CVC	1	32	32	0.25	1	1	16			0	1	1	0	0	0	C	1	vim
280	1	80	6	0	0			Primary	1	32	32	0.5	1	1	8			0	1	1	0	0	0	C	0	vim
281	1	20	0	0	0		6	CVC	0	32	32	1	1	1				0	1	1	0	0	0	C	0	ndm
282	1	52	1	1	0			VAP	0	32	32	12	1	1	24			0	0	0	0	0	0	D	0	vim
283	1	79	5	0	1			Primary	1	32	32	32	1.5	1	4	4		0	0	1	0	0	0	B	0	kpc
284	0	62	3	1	0	50	10	Primary	1	32	32	24	1.5	1				0	0	1	0	0	0	B	0	kpc
285	0	60	6	0	1			VAP	1	32	32	1	1.5	1	32			0	1	1	0	0	0	C	0	kpc vim
286	0	49	4	0	1	55	13	Primary	1	32	32	0.125	1.5	1				0	1	1	0	0	0	C	0	kpc
287	0	50	0	0	0		6	CVC	0	32	32	1	1.5	0			CIP	0	1	0	0	0	0	C	0	vim
288	1	33	0	1	0		6	CVC	0	32	32	1.5	1.5	1				0	1	1	0	0	0	C	0	kpc vim
289	1	57	1	0	1		9	CVC	1	32	32	16	1.5	1	64	0.5		0	0	0	0	0	0	D	0	kpc
290	1	54	13	1	1	77	8	VAP	1	32	32	32	2	1	128			0	0	1	0	0	0	B	0	kpc
291	1	95	8	1	1			Primary	0	32	32	16	2	1	6			0	0	1	0	0	0	B	0	kpc vim
292	1	62	2	1	1		9	VAP	1	32	32	32	2	1				0	0	1	0	0	0	B	0	kpc
293	1	60	8	0	0	41	3	CVC	0	32	32	1	2	1			SXT	0	1	0	0	0	0	C	0	kpc
294	1	68	4	0	1			Abdominal	1	32	32	4	2	1				0	0	0	0	0	0	D	0	vim
295	1	55	1	0	0	38	4	CVC	0	32	32	0.5	2	0				0	0	0	0	0	0	D	0	ndm
296	0	60	2	1	1		9	Abdominal	1	32	32	16	4	1	16	0.5		0	0	0	0	0	1	C	1	kpc
297	0	70	17	0	0		6	CVC	0	32	32	1	4	1	96	256		0	1	0	0	0	0	C	0	kpc
298	1	57	1	1	0		6	CVC	0	32	32	0.19	4	0	16		AZT	0	1	0	0	0	0	C	0	vim
299	1	55	1	0	0		6	CVC	0	32	32	0.5	4	1	96	2		0	1	0	0	0	0	C	0	vim
300	1	70	3	0	0	43	5	CVC	0	32	32	0.5	4	0			AZT	0	0	0	0	0	0	D	0	ndm
301	1	70	5	0	0			CVC	0	32	32	0.5	8	1	24	0.5		0	1	0	0	0	0	C	0	kpc
302	1	56	3	0	0			CVC	0	32	32	0.5	8	1	16	0.094		0	1	0	0	0	0	C	0	kpc
